# Supplementary material for: Proteins in Wonderland: The Magical World of Pressure
Source: Biology (Basel). 2021 Dec 21;11(1):6. doi: 10.3390/biology11010006 (PMC8772990; doi:10.3390/biology11010006)
Supplement: Supplementary file 1 [file biology-11-00006-s001.zip]

Archive with 1 entries (1 files):
- biology-1446395-supplementary.pdf
